# Supplementary material for: Isotretinoin promotes elimination of translation-competent HIV latent reservoirs in CD4T cells
Source: PLoS Pathog. 2024 Oct 14;20(10):e1012601. doi: 10.1371/journal.ppat.1012601 (PMC11501018; doi:10.1371/journal.ppat.1012601)
Supplement: S1 Data — (XLSX) [file ppat.1012601.s011.xlsx]

## Sheet: All Data
CMAP name	Enrichment CD4	p value CD4	Enrichment NK	p value NK
LY-294002	-0.673	0	-0.361	0
lycorine	0.945	0	0.534	0.07426
monorden	0.546	0	0.177	---
sirolimus	-0.822	0	-0.296	0.00066
tanespimycin	0.42	0	0.468	0
wortmannin	-0.712	0	-0.353	0.01739
15-delta prostaglandin J2	0.581	4e-05	0.494	0.00068
geldanamycin	0.576	4e-05	0.675	0
thapsigargin	0.976	4e-05	0.997	0
Prestwick-1082	0.949	0.00016	0.641	0.09426
cefalexin	-0.846	0.00024	-0.759	0.00148
anisomycin	0.865	0.00046	0.617	---
(-)-MK-801	-0.88	0.00052	-0.781	0.00465
quinostatin	-0.979	0.00097	-0.876	0.03094
eucatropine	-0.711	0.00135	-0.623	0.00926
Prestwick-675	0.827	0.00139	-0.572	---
parthenolide	0.822	0.00167	0.65	0.03535
genistein	0.439	0.00192	0.418	0.00326
thiamphenicol	0.743	0.00258	0.677	0.00893
carmustine	0.885	0.00308	0.445	---
trimethobenzamide	0.73	0.00336	0.64	0.01738
clotrimazole	0.718	0.00409	0.658	0.01248
diethylstilbestrol	0.659	0.00469	0.772	0.00034
ethotoin	-0.65	0.00497	-0.484	0.08168
amiodarone	-0.704	0.00503	-0.607	0.02641
puromycin	0.773	0.00503	0.574	---
corbadrine	-0.776	0.00515	-0.36	0.56973
raloxifene	-0.604	0.00585	0.406	---
F0447-0125	0.763	0.00597	0.41	0.39716
5182598	0.94	0.0068	0.392	0.83938
phthalylsulfathiazole	-0.686	0.00711	-0.763	0.00142
naringenin	0.75	0.0076	0.649	0.03589
bumetanide	0.744	0.00802	0.757	0.0066
lomustine	0.744	0.00804	0.837	0.00109
lynestrenol	0.682	0.00823	0.404	---
deferoxamine	-0.544	0.00943	-0.446	---
miconazole	0.674	0.00951	0.235	---
PHA-00767505E	-0.737	0.00951	-0.296	0.78158
valinomycin	0.734	0.00979	0.284	---
timolol	0.722	0.01202	0.51	---
securinine	0.716	0.01327	0.459	0.26452
remoxipride	-0.715	0.01333	-0.66	0.03044
isotretinoin	0.715	0.01337	0.64	0.04088
suloctidil	0.713	0.01365	0.708	---
vanoxerine	0.708	0.01494	0.597	0.06919
CP-645525-01	-0.803	0.01542	0.521	---
dilazep	-0.638	0.0158	0.246	---
cetirizine	-0.704	0.01585	-0.552	0.11456
tobramycin	-0.697	0.01784	-0.557	---
cefamandole	0.693	0.0186	0.529	0.14003
promazine	-0.576	0.02046	-0.367	---
pempidine	-0.62	0.02091	-0.491	0.12274
zidovudine	0.682	0.0219	0.293	0.78736
carbimazole	0.778	0.02217	0.65	0.08725
pindolol	0.622	0.02263	0.474	0.1519
fluvoxamine	-0.677	0.02425	-0.363	---
rosiglitazone	0.381	0.02471	0.206	---
roxithromycin	-0.672	0.0258	-0.54	0.12875
solanine	-0.672	0.02586	-0.423	0.36458
erythromycin	-0.606	0.02679	-0.286	---
azlocillin	-0.668	0.02727	-0.617	0.05403
proxymetacaine	-0.666	0.02829	-0.382	0.49106
ginkgolide A	-0.665	0.02853	-0.622	0.05081
metronidazole	0.606	0.02876	0.442	---
chenodeoxycholic acid	0.664	0.02888	0.79	0.0039
5707885	0.663	0.02912	0.597	0.06869
furazolidone	0.663	0.02926	0.272	---
alvespimycin	0.398	0.03027	0.264	---
C-75	0.659	0.03093	-0.47	0.24494
atracurium besilate	0.748	0.03143	0.632	0.10284
oxybutynin	0.658	0.03171	-0.57	0.09545
tiabendazole	-0.654	0.03322	-0.576	0.08934
clorsulon	0.651	0.03499	0.602	0.06559
phenindione	-0.649	0.03557	-0.626	0.04834
MG-262	0.736	0.03583	0.569	0.19029
indoprofen	0.649	0.03599	0.554	0.10893
zimeldine	-0.584	0.03671	-0.52	---
pipenzolate bromide	-0.645	0.03784	-0.441	0.31473
kaempferol	0.646	0.03798	0.51	---
pyridoxine	-0.642	0.03957	-0.642	0.03929
methylprednisolone	-0.641	0.03965	-0.639	0.04084
mometasone	0.642	0.03977	0.633	---
propylthiouracil	-0.639	0.04048	-0.658	0.03123
ceforanide	0.641	0.04056	0.411	---
pargyline	-0.631	0.04518	-0.532	0.13985
ronidazole	-0.714	0.04773	-0.84	0.00827
dobutamine	-0.627	0.04782	0.418	---
procaine	-0.564	0.04796	-0.774	0.00106
pilocarpine	0.627	0.04844	0.509	0.16792
apramycin	-0.625	0.04884	-0.45	0.28936
spaglumic acid	0.842	0.0501	-0.678	0.20623
cicloheximide	0.623	0.05067	0.604	---
ketotifen	0.622	0.05156	0.372	0.52062
Gly-His-Lys	0.702	0.05174	0.789	0.01905
alexidine	0.619	0.05335	-0.436	0.32704
hexamethonium bromide	-0.552	0.05621	-0.273	---
cyclobenzaprine	0.613	0.05773	0.6	---
tiratricol	0.611	0.05892	0.363	---
gentamicin	0.608	0.06077	0.468	---
bisacodyl	-0.605	0.06324	-0.488	0.20591
trazodone	-0.682	0.06494	-0.732	0.04002
butamben	0.602	0.06505	0.482	0.21333
latamoxef	-0.681	0.06564	-0.611	---
Prestwick-860	-0.6	0.06676	-0.714	0.01355
semustine	0.6	0.0668	0.811	0.00241
thiocolchicoside	-0.6	0.06724	-0.521	0.15429
difenidol	-0.678	0.06744	-0.57	---
sulfinpyrazone	-0.599	0.06793	-0.404	0.42159
isocarboxazid	0.539	0.06965	0.336	---
zaprinast	0.594	0.07136	0.606	0.06225
Chicago Sky Blue 6B	0.594	0.07148	0.232	---
CP-944629	-0.592	0.07418	-0.463	0.25934
cortisone	-0.661	0.0776	-0.787	0.01975
cyclopenthiazide	-0.588	0.0776	0.199	---
pyrimethamine	0.53	0.07832	-0.308	---
naloxone	-0.486	0.07948	-0.313	0.4999
Prestwick-559	-0.657	0.08004	-0.838	0.00855
bambuterol	0.584	0.08005	0.302	0.76097
atractyloside	0.528	0.0803	0.758	0.00196
imatinib	0.8	0.0805	0.602	0.31886
adrenosterone	-0.584	0.08184	-0.507	0.17462
picotamide	-0.523	0.08271	-0.492	0.1213
Prestwick-1103	0.58	0.08319	0.532	0.13732
arachidonyltrifluoromethane	0.796	0.0832	0.476	---
hemicholinium	-0.582	0.08363	-0.395	0.44994
Y-27632	-0.792	0.08448	-0.654	0.23989
repaglinide	-0.581	0.08476	-0.64	0.03995
streptomycin	0.577	0.08602	0.414	0.3861
etamivan	-0.579	0.08628	-0.404	0.42159
mebeverine	-0.577	0.08767	0.391	---
sulfametoxydiazine	-0.575	0.08962	-0.807	0.00271
metyrapone	-0.573	0.09197	-0.375	---
5155877	0.57	0.09238	0.598	0.06849
ranitidine	-0.514	0.0929	-0.186	---
nefopam	0.516	0.09358	0.362	0.42764
S-propranolol	-0.571	0.09461	-0.623	0.05051
tyloxapol	-0.57	0.09473	-0.6	---
CP-319743	0.567	0.09491	0.386	0.47423
iloprost	0.64	0.09528	0.611	0.12749
diltiazem	-0.511	0.09556	-0.548	0.05966
chloroquine	-0.568	0.09734	-0.494	---
nortriptyline	-0.566	0.09875	0.423	---
chlorphenesin	-0.564	0.10054	-0.626	0.04846
amodiaquine	-0.563	0.10145	0.361	0.55927
caffeic acid	-0.632	0.10248	-0.694	0.05817
progesterone	-0.562	0.10261	-0.333	0.6615
pivmecillinam	0.559	0.10446	0.29	0.79827
fenspiride	-0.502	0.1071	-0.565	---
bufexamac	-0.558	0.10738	-0.226	---
phenazopyridine	-0.557	0.10818	0.36	---
5252917	-0.763	0.11008	-0.857	0.04072
cromoglicic acid	-0.763	0.11028	-0.358	0.90608
betahistine	-0.555	0.11124	-0.598	0.06847
zoxazolamine	-0.554	0.11158	-0.397	0.44513
metrizamide	0.551	0.11261	0.596	0.06943
scopolamine	-0.553	0.11307	-0.448	0.29448
butacaine	0.549	0.11526	0.36	0.56335
buflomedil	-0.551	0.11586	-0.435	0.32981
verteporfin	0.619	0.11708	-0.667	0.07415
Prestwick-642	0.544	0.12077	0.668	0.02692
pioglitazone	0.34	0.12308	0.124	---
TTNPB	0.75	0.12428	0.794	0.08487
etacrynic acid	-0.613	0.12437	0.41	---
xylometazoline	-0.543	0.12485	-0.694	0.01872
etanidazole	-0.543	0.12537	-0.514	---
riboflavin	-0.543	0.1256	-0.493	0.19784
4-hydroxyphenazone	0.49	0.1262	0.435	---
methylergometrine	-0.541	0.12823	-0.756	0.00716
iopanoic acid	-0.54	0.12895	-0.434	0.33251
exisulind	-0.744	0.12941	0.528	---
5279552	0.744	0.13068	0.517	---
lisinopril	-0.606	0.13316	-0.709	0.05018
phensuximide	-0.537	0.13342	-0.598	0.06859
flucloxacillin	0.534	0.1339	0.194	---
furosemide	0.532	0.13611	0.399	0.43379
gliquidone	0.532	0.13732	0.43	0.33985
levopropoxyphene	0.531	0.13824	0.375	---
flufenamic acid	-0.442	0.13849	-0.494	0.07175
corticosterone	0.531	0.13861	-0.24	0.9336
megestrol	0.528	0.14172	0.555	0.10782
docosahexaenoic acid ethyl ester	0.732	0.14219	0.448	0.68677
acepromazine	-0.53	0.14249	-0.58	0.08518
methazolamide	-0.529	0.14279	-0.646	0.0371
sulfafurazole	-0.477	0.14331	-0.742	0.00224
tranexamic acid	0.478	0.14529	0.44	0.21832
ciprofibrate	0.525	0.1454	0.526	0.14522
fenoterol	-0.597	0.14624	-0.379	---
calcium pantothenate	-0.526	0.14649	-0.591	0.07498
furaltadone	-0.437	0.14793	-0.464	0.10605
6-azathymine	-0.525	0.14832	-0.406	0.41497
paracetamol	-0.525	0.14856	-0.302	---
yohimbic acid	0.595	0.14965	0.504	0.32347
etoposide	0.52	0.15214	0.691	0.01898
cloxacillin	-0.522	0.1526	-0.351	0.60013
cefadroxil	-0.522	0.1529	-0.533	---
milrinone	-0.591	0.15313	-0.593	0.15163
simvastatin	-0.522	0.15324	-0.524	0.14977
canrenoic acid	-0.521	0.15375	-0.541	0.12823
antimycin A	-0.471	0.1555	-0.418	---
acemetacin	0.518	0.1556	0.371	---
tropine	0.517	0.15586	0.598	0.06817
fusaric acid	-0.52	0.15628	-0.586	0.07961
raubasine	-0.518	0.15906	0.437	0.32099
chlorphenamine	0.514	0.16014	-0.239	0.93622
meteneprost	0.514	0.16087	0.434	0.32849
butoconazole	0.513	0.16123	0.288	---
dipyridamole	-0.429	0.16185	-0.414	0.19175
nimesulide	-0.514	0.16394	-0.412	0.39515
STOCK1N-35696	0.713	0.16468	0.774	0.10253
beta-escin	-0.427	0.16481	-0.426	0.16823
rolipram	-0.513	0.16509	-0.468	0.24968
saquinavir	-0.513	0.16613	-0.362	0.56265
estropipate	0.51	0.16692	0.323	0.69202
bendroflumethiazide	0.425	0.16743	-0.247	---
oxolinic acid	-0.461	0.17268	-0.495	---
clomifene	-0.507	0.1739	0.3	---
iobenguane	-0.507	0.17462	-0.358	0.57654
amoxapine	-0.457	0.17979	-0.385	0.3535
bethanechol	0.502	0.17997	-0.25	---
hecogenin	-0.503	0.18095	-0.452	0.28521
mepenzolate bromide	-0.456	0.18106	-0.559	0.05133
benzthiazide	-0.501	0.18383	-0.495	0.19294
hymecromone	0.499	0.18383	0.299	---
phenacetin	-0.5	0.18461	-0.516	---
pirinixic acid	0.455	0.18506	-0.248	---
AG-028671	-0.571	0.1852	-0.38	---
ethisterone	0.416	0.18547	0.375	---
adenosine phosphate	-0.499	0.18676	0.329	---
practolol	-0.499	0.18715	-0.707	0.01536
epitiostanol	0.497	0.18763	0.538	0.12837
propranolol	-0.497	0.18968	-0.28	0.83011
DL-thiorphan	-0.689	0.19267	-0.663	0.22796
CAY-10397	-0.567	0.19289	-0.301	---
naltrexone	0.451	0.19371	0.294	---
bacitracin	0.567	0.1946	0.588	0.16044
ramifenazone	-0.494	0.19539	0.337	0.6425
phenylpropanolamine	-0.493	0.1973	-0.446	0.30084
SR-95639A	-0.493	0.19756	-0.346	0.61736
flumetasone	-0.411	0.20025	-0.442	---
menadione	0.682	0.20154	-0.295	0.98392
minoxidil	0.447	0.20182	0.443	0.20957
spiperone	0.682	0.20194	0.646	0.25146
ifosfamide	-0.561	0.20381	0.449	---
nadide	0.487	0.20486	-0.308	0.74211
0297417-0002B	-0.56	0.20615	-0.561	0.20369
propantheline bromide	-0.488	0.20723	-0.267	---
alpha-ergocryptine	0.405	0.20939	0.292	0.58812
rimexolone	-0.486	0.21027	-0.834	0.00137
etofenamate	-0.483	0.21586	-0.408	---
calycanthine	0.48	0.21685	0.431	0.3352
metanephrine	-0.438	0.21828	-0.447	---
benzbromarone	0.552	0.22048	0.452	0.45087
budesonide	-0.481	0.22053	-0.269	---
arcaine	-0.48	0.22181	0.249	0.90799
prasterone	0.477	0.2225	0.407	---
oxprenolol	-0.48	0.22268	-0.496	0.19171
propafenone	-0.48	0.22292	-0.427	0.35274
methoxamine	-0.478	0.2262	0.462	0.25644
palmatine	-0.474	0.23651	-0.674	0.02532
(-)-atenolol	-0.473	0.23732	-0.426	0.35658
dextromethorphan	-0.472	0.23923	-0.566	0.09875
propofol	0.469	0.24146	-0.406	0.41624
moxisylyte	-0.428	0.24201	0.317	---
SC-58125	0.468	0.24325	-0.186	---
fluvastatin	-0.47	0.24375	-0.252	---
conessine	-0.469	0.24536	-0.421	0.371
leflunomide	-0.468	0.24751	0.349	---
BAS-012416453	0.539	0.248	-0.329	---
benfluorex	0.465	0.24894	0.357	---
napelline	-0.468	0.24898	-0.622	0.05105
PF-00875133-00	0.537	0.25068	0.321	---
cinoxacin	-0.467	0.25075	-0.371	---
3-nitropropionic acid	0.463	0.25419	-0.472	0.24003
ribostamycin	-0.464	0.25648	-0.401	0.43036
piperacillin	0.421	0.25786	-0.268	---
clobetasol	-0.532	0.25895	-0.393	0.61379
cefoperazone	0.531	0.26242	0.576	0.17861
iopamidol	0.459	0.26289	0.506	0.17357
promethazine	-0.461	0.26352	-0.413	0.39259
nicergoline	-0.417	0.26629	-0.345	---
levamisole	-0.46	0.26671	-0.625	0.04884
perhexiline	-0.46	0.267	0.438	---
glimepiride	0.457	0.2676	-0.486	0.20997
cyclizine	-0.458	0.27132	-0.305	0.75128
dirithromycin	-0.527	0.27137	0.39	---
spectinomycin	-0.457	0.27353	-0.306	0.74975
ergocalciferol	0.455	0.27363	0.439	0.31435
protoveratrine A	0.453	0.27623	-0.545	0.12346
hesperetin	-0.412	0.27802	-0.393	0.32777
metoprolol	0.453	0.27852	0.55	0.11403
estrone	0.452	0.28053	0.305	---
alclometasone	-0.453	0.28421	0.346	---
16,16-dimethylprostaglandin E2	0.521	0.28511	0.57	---
norcyclobenzaprine	-0.448	0.29611	-0.334	---
mephentermine	-0.404	0.29673	-0.338	---
diethylcarbamazine	-0.446	0.30084	-0.45	0.28982
amikacin	0.442	0.3055	-0.351	0.6014
piracetam	-0.444	0.30673	-0.458	0.27088
ursodeoxycholic acid	-0.508	0.31123	-0.39	---
NS-398	0.508	0.31239	0.533	0.26012
pseudopelletierine	-0.441	0.3127	-0.531	0.14116
15(S)-15-methylprostaglandin E2	0.439	0.31321	0.526	0.14456
prazosin	-0.365	0.31781	-0.325	0.45294
thioproperazine	-0.396	0.31942	0.496	---
0173570-0000	0.363	0.3211	0.318	0.47596
doxycycline	0.396	0.32116	0.409	0.28653
ursolic acid	0.434	0.327	0.361	0.55927
flumequine	-0.436	0.32819	-0.425	---
SC-560	0.497	0.33835	0.502	0.32768
thiamine	-0.496	0.33916	-0.474	---
terbutaline	-0.431	0.34067	-0.288	0.8071
11-deoxy-16,16-dimethylprostaglandin E2	0.429	0.3418	0.223	---
flavoxate	-0.43	0.34339	-0.455	---
piperacetazine	-0.43	0.34395	0.612	---
prednisolone	0.387	0.34599	-0.216	---
folic acid	0.426	0.34942	0.36	0.56227
hesperidin	0.426	0.34986	0.239	---
4,5-dianilinophthalimide	-0.583	0.35019	-0.666	0.22422
ethaverine	-0.427	0.35312	-0.529	0.14327
mimosine	0.491	0.35342	0.512	0.30504
phenazone	0.491	0.3538	0.389	---
deptropine	-0.426	0.35475	-0.249	0.91233
ifenprodil	-0.425	0.35736	-0.517	0.16042
aceclofenac	-0.425	0.35801	-0.398	0.44007
cefapirin	0.42	0.36587	0.233	0.94919
xylazine	-0.422	0.36822	-0.483	0.21554
ascorbic acid	0.419	0.36897	-0.352	0.59824
mevalolactone	0.484	0.36978	0.456	0.43939
hydroxyzine	-0.379	0.37158	-0.28	---
selegiline	0.418	0.3721	-0.304	0.75681
(+)-chelidonine	-0.419	0.37498	0.459	0.26324
Prestwick-981	-0.481	0.37657	0.267	---
BCB000039	0.481	0.37695	-0.599	0.1429
sulpiride	-0.377	0.37781	-0.251	---
gramine	-0.418	0.3795	0.241	0.92944
xamoterol	0.48	0.3798	0.552	0.22102
etynodiol	0.415	0.38117	0.36	0.56444
monastrol	0.302	0.38154	0.376	---
doxepin	-0.479	0.3838	0.27	---
mitoxantrone	0.478	0.3844	0.226	---
mecamylamine	0.477	0.38709	0.267	---
piribedil	-0.415	0.3874	-0.48	0.22201
hexylcaine	0.412	0.39004	0.413	0.38777
etilefrine	0.408	0.40198	-0.237	---
methocarbamol	-0.47	0.4048	-0.48	---
tetryzoline	-0.467	0.41261	-0.261	---
clebopride	-0.406	0.41439	-0.258	0.88876
ethosuximide	-0.406	0.4156	-0.561	0.10384
clomipramine	-0.405	0.41891	0.676	---
sulfanilamide	0.403	0.4206	-0.314	---
isradipine	0.402	0.42231	0.328	---
pinacidil	-0.404	0.42251	-0.283	---
piretanide	-0.404	0.42251	0.318	---
PNU-0251126	0.332	0.42307	0.285	0.61694
benzamil	-0.332	0.42724	-0.434	---
hydrastinine	-0.361	0.42952	-0.287	---
mepacrine	-0.537	0.42956	0.569	---
Prestwick-1083	0.46	0.43037	-0.327	---
indapamide	0.33	0.43226	0.293	---
arachidonic acid	-0.46	0.43344	-0.519	---
oxaprozin	0.329	0.43344	-0.437	---
netilmicin	0.398	0.43683	-0.392	---
sulfamethizole	0.397	0.43828	-0.289	---
N6-methyladenosine	0.397	0.43884	0.255	---
albendazole	-0.457	0.43921	0.401	---
isoxsuprine	-0.358	0.43929	-0.48	0.13998
benperidol	-0.397	0.44224	-0.244	0.92381
probenecid	-0.397	0.44351	0.252	0.90071
quinethazone	-0.395	0.45042	-0.521	0.15409
chloropyramine	-0.394	0.4535	-0.317	0.71442
nisoxetine	-0.394	0.4535	-0.286	0.81259
nomifensine	-0.354	0.45425	0.201	---
oxybuprocaine	-0.393	0.45579	-0.239	---
hycanthone	0.391	0.4573	0.657	0.03209
citiolone	-0.324	0.45739	-0.487	0.07872
glafenine	-0.392	0.46086	-0.3	---
etifenin	-0.392	0.4613	-0.297	---
STOCK1N-35874	0.519	0.46179	0.43	0.74067
16-phenyltetranorprostaglandin E2	0.388	0.46617	0.352	---
florfenicol	-0.388	0.4713	-0.238	---
dipivefrine	-0.388	0.47188	0.349	---
clonidine	-0.388	0.47272	-0.266	---
spiramycin	0.319	0.47467	0.284	---
adipiodone	-0.387	0.47558	0.353	---
cinchonine	0.385	0.47851	0.768	0.00565
amrinone	0.384	0.47954	-0.41	---
nabumetone	-0.386	0.47964	0.308	0.74215
cyclopentolate	0.384	0.48044	-0.276	---
orciprenaline	0.384	0.48113	0.336	0.64728
Prestwick-689	0.384	0.48163	-0.424	---
sulfamonomethoxine	0.383	0.48274	0.565	0.09688
chlormezanone	0.381	0.49046	0.418	0.37311
idoxuridine	-0.343	0.49631	-0.345	0.49
rotenone	-0.381	0.49633	-0.479	---
cefepime	0.379	0.49689	0.619	0.05313
sertaconazole	-0.381	0.49697	-0.51	0.16927
betamethasone	-0.434	0.50252	-0.392	---
carcinine	-0.379	0.50379	-0.376	0.51242
mexiletine	0.311	0.50628	0.332	0.42462
santonin	0.376	0.50829	0.379	0.49689
mesoridazine	-0.376	0.51189	0.302	0.76202
terazosin	0.373	0.51704	0.609	0.06014
triamcinolone	-0.336	0.52128	0.329	0.54935
meprylcaine	-0.373	0.52171	0.301	0.7652
troleandomycin	-0.372	0.52583	-0.341	---
cytisine	0.37	0.52756	0.366	0.54342
niflumic acid	0.37	0.52756	-0.284	0.81675
norethisterone	-0.371	0.52895	-0.416	0.38557
harmol	0.369	0.53309	-0.401	0.43036
sisomicin	-0.369	0.53721	-0.226	0.96101
BCB000038	-0.369	0.53896	-0.452	0.28684
sulfaphenazole	0.367	0.54021	-0.455	0.27785
nocodazole	-0.303	0.54456	-0.231	---
0198306-0000	-0.366	0.5463	-0.623	0.05027
seneciphylline	-0.366	0.5463	-0.466	0.25236
zardaverine	-0.364	0.554	0.417	0.37466
proguanil	-0.414	0.55609	-0.279	---
pepstatin	-0.363	0.55979	0.358	0.57164
R-atenolol	-0.362	0.56094	-0.6	0.06724
lymecycline	0.359	0.56512	-0.471	0.24144
zalcitabine	-0.361	0.56514	0.333	0.65933
sulfapyridine	-0.358	0.57471	0.277	0.8371
ramipril	0.355	0.57918	-0.218	---
nilutamide	0.354	0.58304	-0.226	---
metaraminol	-0.355	0.58525	-0.569	0.09612
flecainide	-0.293	0.58929	0.347	---
quinisocaine	-0.354	0.59076	0.415	---
melatonin	0.352	0.59351	0.542	0.12356
ellipticine	-0.353	0.59462	-0.634	0.04386
gabapentin	0.351	0.59693	-0.462	0.26199
procyclidine	-0.352	0.59701	-0.245	---
bemegride	0.35	0.5988	-0.426	0.35509
pivampicillin	0.349	0.60138	-0.307	0.74521
lysergol	0.349	0.60373	-0.449	0.29169
coralyne	0.348	0.60662	0.33	---
moracizine	0.347	0.60831	-0.242	---
chloropyrazine	0.347	0.6088	0.631	0.04615
chlorpropamide	0.287	0.60993	-0.427	0.16612
procainamide	-0.347	0.6141	-0.362	0.56307
boldine	-0.346	0.61555	-0.246	0.91904
cyproterone	-0.345	0.62084	-0.556	0.10915
depudecin	-0.466	0.62696	-0.456	0.66158
hydrocotarnine	0.339	0.63835	-0.536	0.13374
fasudil	-0.459	0.6507	0.278	0.9937
disopyramide	-0.335	0.6544	-0.37	0.53257
cefoxitin	-0.335	0.65502	-0.462	0.26135
clofibrate	-0.457	0.65694	-0.483	0.56507
noretynodrel	0.329	0.67029	0.295	---
niridazole	0.329	0.67153	-0.374	0.52092
metergoline	-0.33	0.67177	0.534	---
alprenolol	-0.33	0.67212	-0.253	---
nifurtimox	-0.33	0.67212	-0.237	0.94054
MS-275	-0.45	0.68215	0.542	---
blebbistatin	-0.448	0.68669	-0.8	0.07831
fluorometholone	-0.325	0.68828	-0.279	---
epiandrosterone	0.324	0.68927	0.248	0.91104
theobromine	0.323	0.69039	-0.451	0.28805
verapamil	-0.269	0.69048	0.387	0.25343
CP-863187	-0.324	0.69098	0.336	---
(+/-)-catechin	-0.323	0.69375	-0.241	0.93224
cisapride	-0.323	0.69502	0.292	0.79077
dimethadione	-0.32	0.7067	-0.311	---
meglumine	0.318	0.70909	-0.361	---
vidarabine	-0.319	0.71002	-0.32	0.7067
Prestwick-1100	-0.318	0.71259	-0.496	0.19193
5230742	-0.439	0.7151	-0.793	0.08388
amantadine	-0.317	0.71656	-0.438	0.32191
retrorsine	0.315	0.7182	0.279	0.82974
Prestwick-1085	0.314	0.72223	-0.441	0.31321
harpagoside	-0.312	0.73252	0.337	0.64411
W-13	-0.43	0.74088	-0.273	0.99586
(+)-isoprenaline	0.305	0.75004	-0.222	---
androsterone	-0.304	0.75681	0.393	0.45314
pyrithyldione	-0.303	0.7581	0.562	0.10118
Trolox C	-0.301	0.7649	-0.264	---
tacrine	0.299	0.76825	0.446	0.29607
papaverine	-0.3	0.769	-0.389	0.46828
(-)-isoprenaline	0.299	0.76972	0.22	---
pridinol	0.298	0.77111	-0.551	0.11586
tomatidine	0.297	0.77441	-0.391	0.46223
pralidoxime	-0.298	0.77449	0.204	---
molindone	0.292	0.78929	0.346	0.6126
1,4-chrysenequinone	-0.41	0.79327	0.419	---
staurosporine	-0.292	0.79367	0.233	0.94919
ketorolac	0.291	0.79544	0.358	0.57109
domperidone	-0.291	0.79632	0.285	---
amphotericin B	0.288	0.80378	0.417	---
primidone	-0.289	0.80457	-0.302	0.76395
thiethylperazine	-0.287	0.81052	0.397	---
monobenzone	-0.281	0.82568	0.339	0.63681
NU-1025	0.396	0.82912	0.482	---
letrozole	-0.279	0.83216	0.361	0.55973
mercaptopurine	0.395	0.83323	-0.502	---
flucytosine	-0.274	0.84678	-0.485	0.21166
dl-alpha tocopherol	-0.273	0.84861	0.235	---
tiletamine	-0.267	0.86499	0.232	0.95063
enilconazole	-0.258	0.88983	0.258	---
dinoprost	-0.257	0.89236	0.441	0.3078
fluticasone	-0.256	0.89461	0.612	0.05849
mepyramine	-0.255	0.8954	-0.368	---
hydroxyachillin	-0.248	0.91404	-0.478	0.22728
tolmetin	-0.247	0.91575	-0.315	0.72281
5248896	-0.335	0.94075	-0.917	0.01398
MK-886	-0.335	0.94189	-0.509	0.48111
5255229	-0.32	0.96061	-0.442	0.70615
piperlongumine	0.312	0.97085	0.731	0.14317
5211181	-0.285	0.99058	0.403	0.81218
5109870	0.778	---	0.675	---
5114445	0.66	---	-0.739	---
5140203	0.845	---	0.536	---
5149715	0.688	---	0.914	---
5151277	0.977	---	-0.57	---
5152487	-0.856	---	-0.714	---
5162773	0.912	---	0.758	---
5186223	0.62	---	0.935	---
5186324	0.728	---	0.828	---
5194442	0.458	---	0.29	0.79727
5213008	0.694	---	0.549	---
5224221	0.739	---	0.59	0.33721
5253409	0.637	---	0.533	---
5286656	0.706	---	0.516	---
5666823	0.825	---	0.764	---
(-)-catechin	0.792	---	-0.525	---
0175029-0000	-0.281	---	-0.33	0.4355
0179445-0000	0.207	---	-0.346	0.23395
0225151-0000	-0.376	---	0.394	---
0316684-0000	0.276	---	0.41	0.39613
0317956-0000	-0.281	---	0.288	---
1,5-isoquinolinediol	-0.891	---	0.587	---
10-methoxyharmalan	-0.203	---	-0.348	0.61103
12,13-EODE	0.919	---	0.639	---
2-aminobenzenesulfonamide	0.411	---	0.459	0.26432
2-deoxy-D-glucose	0.926	---	0.695	---
2,6-dimethylpiperidine	-0.558	---	-0.585	0.03609
3-acetamidocoumarin	0.423	---	0.529	---
3-acetylcoumarin	-0.294	---	-0.472	0.1532
3-aminobenzamide	-0.609	---	-0.691	---
3-hydroxy-DL-kynurenine	0.181	---	-0.306	0.53099
6-benzylaminopurine	0.219	---	-0.267	---
6-bromoindirubin-3'-oxime	0.237	---	-0.405	---
7-aminocephalosporanic acid	0.35	---	-0.387	0.47558
8-azaguanine	-0.384	---	-0.654	0.0335
abamectin	0.407	---	-0.439	0.31877
acacetin	0.353	---	0.267	---
acebutolol	-0.355	---	-0.337	---
acenocoumarol	0.344	---	0.339	0.50962
acetazolamide	-0.356	---	-0.37	---
acetohexamide	0.338	---	0.206	---
acetylsalicylic acid	-0.185	---	-0.323	---
acetylsalicylsalicylic acid	-0.274	---	-0.357	0.57698
aciclovir	-0.291	---	0.266	0.70299
aconitine	-0.242	---	-0.33	---
adiphenine	0.687	---	0.463	---
AG-012559	0.373	---	0.334	---
AG-013608	-0.336	---	-0.28	0.47569
AH-23848	0.332	---	-0.485	0.36756
AH-6809	0.54	---	0.527	---
ajmaline	0.677	---	0.651	---
alcuronium chloride	-0.598	---	-0.305	0.97559
alfadolone	0.434	---	0.441	---
alfaxalone	-0.642	---	-0.673	0.07047
alfuzosin	0.335	---	-0.341	---
alimemazine	-0.407	---	0.33	---
allantoin	-0.425	---	-0.432	---
alpha-estradiol	0.23	---	-0.307	0.07586
alpha-yohimbine	0.228	---	0.628	0.10702
alprostadil	0.39	---	0.533	0.021
alsterpaullone	-0.379	---	-0.432	0.50653
altizide	0.385	---	0.291	0.79427
altretamine	0.274	---	0.356	---
alverine	-0.296	---	0.306	---
ambroxol	0.5	---	0.739	0.00889
amiloride	-0.387	---	-0.463	0.1686
aminocaproic acid	-0.283	---	-0.611	0.12757
aminoglutethimide	0.345	---	0.412	0.56051
aminohippuric acid	-0.49	---	-0.678	0.02393
aminophenazone	-0.197	---	-0.402	0.30107
aminophylline	-0.36	---	-0.415	0.3874
amiprilose	0.418	---	-0.419	---
amitriptyline	0.443	---	0.544	---
amoxicillin	-0.458	---	-0.651	0.03513
ampicillin	0.198	---	-0.366	0.54807
amprolium	0.171	---	-0.429	0.23967
ampyrone	-0.274	---	0.567	0.0486
amylocaine	0.194	---	-0.312	0.61658
anabasine	-0.635	---	-0.672	0.07099
antazoline	0.382	---	-0.253	0.90155
apigenin	-0.664	---	-0.625	0.04864
apomorphine	-0.303	---	-0.447	0.1987
AR-A014418	0.363	---	0.285	---
arecoline	0.293	---	0.339	---
artemisinin	-0.382	---	-0.437	---
articaine	-0.408	---	0.324	---
asiaticoside	0.275	---	0.215	---
astemizole	0.617	---	0.641	---
atovaquone	-0.521	---	-0.785	0.02021
atropine	-0.515	---	-0.547	---
atropine methonitrate	-0.29	---	0.382	---
atropine oxide	0.265	---	0.224	---
azacitidine	0.69	---	0.459	0.43198
azacyclonol	0.62	---	0.583	---
azaperone	0.263	---	-0.243	0.92821
azapropazone	0.435	---	0.356	---
azathioprine	0.222	---	0.312	0.41682
aztreonam	-0.436	---	-0.309	---
bacampicillin	-0.239	---	0.451	0.28244
baclofen	-0.281	---	-0.231	---
BCB000040	0.449	---	-0.299	---
beclometasone	-0.398	---	-0.418	0.54529
benfotiamine	-0.352	---	-0.322	---
benserazide	-0.395	---	0.363	---
benzathine benzylpenicillin	0.53	---	0.353	0.58752
benzethonium chloride	0.337	---	0.564	---
benzocaine	0.305	---	0.22	---
benzonatate	-0.285	---	0.319	---
benzydamine	0.484	---	0.457	---
benzylpenicillin	-0.318	---	-0.314	---
bephenium hydroxynaphthoate	0.294	---	-0.474	0.14927
bepridil	0.316	---	-0.491	0.2008
berberine	-0.422	---	-0.743	0.00861
bergenin	0.438	---	0.262	0.87539
betaxolol	-0.565	---	-0.725	0.01166
betazole	-0.32	---	0.209	---
betonicine	0.325	---	0.308	0.52161
betulin	-0.27	---	0.423	0.53009
betulinic acid	0.488	---	0.213	---
bezafibrate	-0.554	---	-0.531	0.1409
bicuculline	-0.372	---	-0.227	---
biotin	0.406	---	-0.441	---
biperiden	0.413	---	0.503	---
bisoprolol	-0.216	---	-0.382	0.49239
bretylium tosilate	0.301	---	-0.225	---
brinzolamide	0.235	---	0.258	0.88762
bromocriptine	-0.54	---	-0.342	---
bromopride	-0.296	---	-0.449	0.12649
bromperidol	-0.322	---	-0.54	0.24425
brompheniramine	0.461	---	0.414	0.38501
bucladesine	-0.477	---	-0.287	0.61233
bupivacaine	-0.315	---	-0.299	0.77177
bupropion	-0.347	---	-0.565	0.10024
buspirone	-0.477	---	-0.484	0.21421
butein	0.629	---	0.422	0.76188
butirosin	-0.307	---	-0.359	0.573
butyl hydroxybenzoate	0.467	---	0.502	0.11086
BW-B70C	0.768	---	0.719	---
calcium folinate	0.461	---	0.748	0.00236
calmidazolium	0.628	---	-0.408	0.80069
camptothecin	-0.212	---	0.464	---
canadine	0.31	---	0.378	---
canavanine	-0.545	---	-0.588	0.15906
cantharidin	-0.732	---	-0.984	---
capsaicin	-0.438	---	-0.261	0.88108
captopril	-0.335	---	-0.346	0.48677
carbachol	-0.355	---	-0.561	0.10412
carbamazepine	0.236	---	-0.206	---
carbarsone	0.376	---	-0.28	---
carbenoxolone	0.22	---	0.33	0.66761
carbinoxamine	0.244	---	0.262	0.87686
carisoprodol	0.261	---	-0.226	0.96137
carteolol	-0.251	---	-0.531	0.14033
cefaclor	-0.397	---	-0.398	---
cefalonium	0.286	---	-0.32	---
cefalotin	-0.429	---	-0.279	---
cefazolin	0.305	---	-0.236	---
cefixime	-0.391	---	-0.354	0.58961
cefmetazole	0.279	---	0.521	0.15065
cefotaxime	0.285	---	0.317	---
cefotetan	-0.265	---	0.553	0.21941
cefotiam	0.243	---	0.505	0.17404
cefsulodin	-0.35	---	-0.434	0.33331
ceftazidime	-0.394	---	0.396	---
cefuroxime	-0.335	---	-0.332	0.66375
celastrol	0.986	---	0.713	---
celecoxib	0.414	---	-0.354	---
cephaeline	0.214	---	-0.419	0.26302
chlorambucil	0.359	---	-0.466	0.25202
chloramphenicol	-0.57	---	-0.463	0.25976
chlorcyclizine	0.301	---	0.554	---
chlorhexidine	0.511	---	-0.359	---
chlorogenic acid	0.42	---	0.673	0.02514
chlorpromazine	-0.219	---	-0.277	---
chlorprothixene	0.311	---	-0.283	---
chlortalidone	0.289	---	0.404	0.41558
chlortetracycline	-0.167	---	-0.233	---
chlorzoxazone	-0.407	---	-0.634	0.04374
chrysin	-0.577	---	-0.442	0.48115
ciclacillin	-0.417	---	-0.455	---
ciclopirox	0.54	---	0.834	0.00115
ciclosporin	0.361	---	0.636	0.00707
cimetidine	0.498	---	-0.296	---
cinchocaine	-0.503	---	-0.385	---
cinchonidine	0.27	---	0.257	---
cinnarizine	0.421	---	0.246	---
ciprofloxacin	-0.257	---	-0.335	---
citalopram	0.403	---	0.33	0.66761
clemastine	0.595	---	0.696	0.05516
clemizole	-0.406	---	-0.24	---
clenbuterol	0.276	---	-0.379	---
clidinium bromide	0.446	---	0.282	---
clindamycin	0.311	---	-0.214	---
clioquinol	0.492	---	-0.352	0.4642
clofazimine	0.371	---	0.592	---
clofilium tosylate	0.526	---	-0.463	0.42531
clopamide	-0.323	---	0.304	0.75406
cloperastine	-0.32	---	0.376	---
clorgiline	0.491	---	0.301	0.76365
clozapine	-0.198	---	-0.121	---
co-dergocrine mesilate	-0.342	---	0.624	0.04983
cobalt chloride	0.267	---	0.327	---
colchicine	-0.281	---	0.337	0.4064
colecalciferol	-0.321	---	-0.279	0.83109
colforsin	0.306	---	0.595	0.03386
colistin	0.346	---	0.561	0.10247
convolamine	0.204	---	0.381	0.49046
copper sulfate	0.6	---	0.429	---
corynanthine	0.375	---	-0.254	---
cotinine	-0.276	---	-0.41	---
CP-320650-01	0.214	---	0.319	0.31683
CP-690334-01	-0.187	---	0.351	0.21721
crotamiton	-0.267	---	-0.515	0.16219
cyanocobalamin	-0.313	---	-0.375	---
cyclic adenosine monophosphate	0.518	---	0.45	---
cycloserine	-0.648	---	-0.647	0.03702
cyproheptadine	-0.325	---	0.477	---
cytochalasin B	0.56	---	0.518	---
dacarbazine	-0.345	---	-0.681	0.0225
danazol	0.263	---	0.348	---
dantrolene	0.3	---	0.32	---
dapsone	0.377	---	0.514	0.0953
daunorubicin	-0.442	---	0.386	0.47329
debrisoquine	0.322	---	-0.369	---
decamethonium bromide	-0.235	---	0.32	0.70208
decitabine	0.544	---	0.931	---
dehydrocholic acid	-0.249	---	0.344	0.4927
delsoline	-0.252	---	-0.391	0.46297
demecarium bromide	-0.241	---	0.547	0.11747
demeclocycline	-0.208	---	-0.421	0.17689
demecolcine	0.521	---	-0.743	---
denatonium benzoate	-0.5	---	-0.596	0.07074
dequalinium chloride	-0.216	---	-0.678	0.02377
desipramine	0.474	---	0.709	0.01458
desoxycortone	-0.357	---	-0.403	0.42442
dexamethasone	0.176	---	-0.262	0.5562
dexibuprofen	0.274	---	-0.301	---
dexpanthenol	0.362	---	-0.385	---
dexpropranolol	-0.494	---	-0.599	0.143
dexverapamil	-0.817	---	-0.711	---
diazoxide	0.314	---	-0.316	---
diclofenac	-0.265	---	-0.448	0.1967
diclofenamide	0.252	---	0.314	0.71939
dicloxacillin	0.308	---	0.302	0.76202
dicoumarol	0.278	---	-0.374	0.29242
dicycloverine	-0.273	---	0.371	---
dienestrol	0.749	---	0.672	0.07025
diflorasone	-0.495	---	-0.411	---
diflunisal	0.374	---	-0.252	---
digitoxigenin	-0.363	---	-0.358	---
digoxigenin	0.314	---	-0.333	---
digoxin	0.352	---	-0.454	0.28075
dihydroergocristine	-0.348	---	0.612	---
dihydroergotamine	-0.317	---	0.388	---
dihydrostreptomycin	0.405	---	0.541	0.06831
diloxanide	0.451	---	0.493	0.19463
dimenhydrinate	0.349	---	0.28	---
dimethyloxalylglycine	-0.813	---	0.728	---
dinoprostone	0.329	---	0.504	0.17697
dioxybenzone	-0.347	---	-0.467	0.25007
diperodon	0.437	---	0.314	---
diphemanil metilsulfate	0.423	---	0.375	---
diphenhydramine	0.33	---	0.524	0.08461
diphenylpyraline	-0.32	---	-0.342	---
diprophylline	0.348	---	0.282	---
disulfiram	0.694	---	0.624	0.02195
dizocilpine	-0.37	---	-0.349	0.4738
DL-PPMP	0.712	---	0.944	---
dopamine	0.833	---	0.593	---
dorzolamide	-0.271	---	-0.379	0.50196
dosulepin	0.345	---	0.571	---
doxazosin	-0.534	---	-0.405	0.41992
doxorubicin	-0.321	---	0.388	---
doxylamine	-0.298	---	-0.362	---
drofenine	-0.32	---	-0.396	0.44751
droperidol	0.387	---	-0.263	0.87686
dropropizine	-0.221	---	-0.473	0.23732
dyclonine	0.374	---	0.372	0.52237
dydrogesterone	-0.472	---	-0.386	---
ebselen	-0.534	---	-0.593	0.15067
econazole	0.609	---	0.67	0.02642
edrophonium chloride	-0.384	---	-0.465	0.16529
eldeline	-0.312	---	-0.427	0.16469
emetine	-0.506	---	-0.346	0.61688
enalapril	0.363	---	-0.279	0.83151
enoxacin	-0.363	---	-0.339	0.64055
epirizole	-0.316	---	-0.348	---
epivincamine	-0.329	---	-0.375	0.51487
equilin	0.44	---	0.581	0.03991
erastin	0.58	---	-0.359	0.573
esculetin	0.567	---	0.676	---
esculin	-0.259	---	-0.303	0.7581
estradiol	0.338	---	0.342	---
estriol	-0.257	---	0.334	---
etamsylate	-0.428	---	-0.484	---
ethambutol	0.303	---	-0.228	---
ethionamide	0.395	---	0.359	---
ethoxyquin	0.321	---	-0.281	---
eticlopride	0.534	---	0.587	---
etidronic acid	0.355	---	-0.379	0.50196
etiocholanolone	0.288	---	0.48	---
etodolac	0.315	---	0.268	---
etofylline	-0.5	---	-0.69	0.00647
etomidate	-0.604	---	-0.68	0.06592
exemestane	0.82	---	-0.695	---
famotidine	0.456	---	-0.459	0.17557
famprofazone	-0.363	---	-0.534	0.04114
felbinac	0.552	---	0.604	0.06427
felodipine	0.268	---	-0.298	---
fenbendazole	0.336	---	-0.349	---
fenbufen	0.225	---	0.238	---
fendiline	0.371	---	0.417	---
fenofibrate	0.452	---	0.617	---
fenoprofen	-0.511	---	-0.492	0.07324
finasteride	0.342	---	-0.257	0.74288
fipexide	0.443	---	-0.592	---
fisetin	-0.895	---	-0.575	---
fludrocortisone	0.482	---	0.409	0.09911
fludroxycortide	0.228	---	-0.424	---
flunarizine	-0.208	---	-0.425	0.35988
flunisolide	-0.325	---	-0.339	---
flunixin	-0.505	---	-0.707	0.00469
fluocinonide	-0.374	---	-0.59	---
fluorocurarine	0.289	---	-0.558	---
fluoxetine	-0.332	---	0.664	0.02865
flupentixol	0.313	---	0.413	0.38889
fluphenazine	-0.245	---	0.416	---
flurbiprofen	-0.457	---	-0.181	---
fluspirilene	-0.372	---	-0.272	0.85114
flutamide	0.369	---	0.399	---
foliosidine	0.235	---	0.487	0.07793
fosfosal	-0.31	---	-0.465	0.25463
fulvestrant	-0.235	---	-0.207	---
fursultiamine	-0.358	---	-0.343	---
fusidic acid	0.268	---	0.207	---
gabexate	0.289	---	0.312	0.7289
galantamine	-0.403	---	-0.449	0.29217
gallamine triethiodide	-0.347	---	-0.288	---
ganciclovir	-0.467	---	-0.571	0.09419
gefitinib	0.717	---	0.813	---
gelsemine	0.248	---	0.423	0.35919
gemfibrozil	-0.491	---	-0.471	0.15424
gibberellic acid	0.254	---	-0.433	0.33595
glibenclamide	0.388	---	-0.382	0.49347
gliclazide	-0.446	---	-0.579	0.08588
glipizide	0.529	---	0.228	---
glycocholic acid	0.247	---	0.258	0.88731
glycopyrronium bromide	0.354	---	0.271	---
gossypol	0.569	---	0.469	0.09753
griseofulvin	-0.295	---	0.176	---
guaifenesin	0.211	---	-0.357	---
guanabenz	0.507	---	0.482	0.13744
guanadrel	0.407	---	0.478	0.14447
guanethidine	0.301	---	0.428	---
guanfacine	-0.494	---	-0.648	0.01326
GW-8510	-0.574	---	-0.535	---
H-7	-0.539	---	0.434	---
H-89	-0.542	---	-0.742	0.03529
halcinonide	-0.315	---	-0.463	---
halofantrine	0.271	---	0.533	0.25933
haloperidol	0.277	---	0.222	---
harmaline	-0.151	---	-0.482	0.21799
harmalol	-0.463	---	-0.523	---
harman	-0.303	---	-0.605	0.06306
harmine	-0.563	---	-0.85	0.00093
HC toxin	0.71	---	0.933	---
heliotrine	-0.408	---	-0.194	---
helveticoside	-0.238	---	0.329	---
heptaminol	0.503	---	0.473	---
hexestrol	0.296	---	-0.368	---
hexetidine	0.539	---	0.63	---
HNMPA-(AM)3	0.609	---	-0.914	---
homatropine	0.337	---	0.306	---
homochlorcyclizine	0.522	---	0.562	---
homosalate	-0.248	---	-0.48	---
hydralazine	-0.339	---	-0.361	---
hydrastine hydrochloride	-0.382	---	-0.569	0.09604
hydrochlorothiazide	-0.368	---	0.378	0.37635
hydrocortisone	-0.484	---	0.414	0.5556
hydroflumethiazide	-0.49	---	-0.383	---
hydroquinine	0.343	---	0.574	0.08896
hyoscyamine	-0.33	---	-0.439	---
IC-86621	-0.433	---	0.536	0.13147
idazoxan	-0.246	---	-0.447	0.29762
ikarugamycin	-0.275	---	0.628	---
imidurea	-0.273	---	-0.775	0.02316
imipenem	-0.198	---	-0.604	---
imipramine	0.299	---	-0.376	0.51189
indometacin	-0.245	---	-0.286	0.44757
iocetamic acid	0.369	---	-0.32	0.70584
iodixanol	0.496	---	0.328	---
iohexol	0.304	---	0.585	0.07886
ionomycin	0.469	---	0.659	---
iopromide	0.451	---	0.525	0.14566
ioversol	-0.457	---	-0.438	0.32191
ioxaglic acid	0.271	---	-0.543	---
ipratropium bromide	-0.4	---	-0.768	0.0256
iproniazid	0.624	---	0.332	---
irinotecan	0.597	---	0.609	0.12952
isoconazole	-0.289	---	-0.179	---
isocorydine	0.445	---	0.324	0.6886
isoetarine	-0.39	---	-0.449	---
isoflupredone	0.761	---	0.719	0.04403
isometheptene	0.287	---	0.627	0.0485
isoniazid	0.254	---	0.416	---
isopropamide iodide	0.386	---	-0.389	0.46858
isosorbide	-0.272	---	0.435	0.32539
isoxicam	0.475	---	0.3	---
ivermectin	0.414	---	0.593	---
josamycin	0.301	---	0.522	0.08621
kanamycin	-0.232	---	-0.535	0.13474
karakoline	0.427	---	0.517	0.05095
kawain	0.232	---	-0.254	---
ketanserin	-0.391	---	-0.41	0.40154
ketoconazole	0.259	---	-0.411	---
ketoprofen	-0.275	---	-0.222	---
khellin	-0.305	---	0.368	---
kinetin	-0.237	---	-0.329	0.67439
L-methionine sulfoximine	-0.222	---	0.347	---
labetalol	-0.383	---	0.365	0.54449
lactobionic acid	0.278	---	0.265	---
lanatoside C	0.27	---	0.378	---
lansoprazole	0.418	---	0.405	0.41427
lasalocid	0.586	---	0.634	---
laudanosine	-0.394	---	0.342	0.62812
levcycloserine	-0.531	---	-0.522	0.1526
levobunolol	0.468	---	0.626	0.0487
levocabastine	-0.296	---	-0.35	0.60325
levodopa	-0.351	---	-0.35	0.47143
levomepromazine	0.329	---	0.652	---
levonorgestrel	0.286	---	-0.31	0.51321
levothyroxine sodium	0.26	---	0.411	0.39289
lidocaine	-0.358	---	-0.259	---
lidoflazine	0.301	---	0.421	0.53541
lincomycin	0.224	---	-0.298	---
liothyronine	-0.569	---	-0.606	0.06179
lisuride	0.632	---	0.597	0.03276
lithocholic acid	0.262	---	0.285	---
LM-1685	0.455	---	-0.242	---
lobelanidine	0.394	---	-0.248	0.91446
lobeline	0.228	---	0.34	0.6349
lomefloxacin	-0.411	---	-0.39	---
loperamide	0.227	---	0.416	---
loracarbef	-0.274	---	-0.533	0.13758
lorglumide	0.286	---	-0.577	0.04047
lovastatin	-0.389	---	0.424	0.35525
loxapine	0.655	---	0.323	---
lumicolchicine	0.44	---	-0.349	0.7385
luteolin	-0.523	---	-0.535	0.13529
mafenide	-0.37	---	0.257	---
maprotiline	0.315	---	0.531	---
mebendazole	0.32	---	0.311	---
mebhydrolin	0.412	---	0.317	---
meclocycline	0.275	---	0.263	0.87364
meclofenamic acid	-0.248	---	0.508	0.10275
meclofenoxate	-0.482	---	-0.45	0.12602
meclozine	-0.34	---	-0.499	---
medrysone	-0.521	---	-0.662	0.00409
mefenamic acid	0.295	---	0.356	---
mefexamide	-0.317	---	0.341	---
mefloquine	0.211	---	0.46	---
memantine	-0.345	---	0.397	0.43828
mephenesin	-0.491	---	-0.433	0.22996
mephenytoin	0.27	---	0.312	0.72802
meptazinol	-0.283	---	-0.247	0.91623
merbromin	0.455	---	0.771	0.00138
meropenem	-0.384	---	-0.558	0.10776
mesalazine	-0.371	---	-0.364	---
mestranol	0.333	---	-0.285	0.81515
metacycline	-0.503	---	-0.582	---
metamizole sodium	-0.336	---	-0.564	0.02543
metampicillin	0.23	---	0.579	0.04179
metformin	0.218	---	0.198	---
methacholine chloride	0.346	---	-0.558	0.20886
methanthelinium bromide	0.447	---	0.426	0.35039
methapyrilene	-0.294	---	-0.428	0.3497
methotrexate	0.2	---	-0.193	---
methoxsalen	-0.337	---	0.299	---
methylbenzethonium chloride	0.452	---	-0.265	---
methyldopa	-0.212	---	-0.42	0.26006
methyldopate	0.321	---	0.327	0.67678
meticrane	-0.549	---	-0.575	---
metitepine	0.274	---	0.511	---
metixene	-0.377	---	0.549	---
metoclopramide	-0.24	---	-0.424	0.17117
metolazone	-0.35	---	-0.298	---
metrifonate	-0.245	---	-0.296	0.6789
MG-132	0.928	---	0.758	---
mianserin	-0.353	---	-0.289	---
midecamycin	0.321	---	-0.362	---
midodrine	0.351	---	0.476	---
mifepristone	0.443	---	0.345	---
minaprine	-0.235	---	-0.26	---
minocycline	0.438	---	0.357	---
molsidomine	-0.316	---	-0.387	---
monensin	0.587	---	0.683	0.0026
monocrotaline	0.283	---	-0.404	0.42332
morantel	-0.41	---	-0.607	0.02633
moroxydine	0.255	---	-0.391	---
moxonidine	0.273	---	-0.478	0.38533
mycophenolic acid	0.265	---	0.949	0.00012
myosmine	0.283	---	0.4	---
myricetin	0.48	---	0.354	0.58631
N-acetyl-L-aspartic acid	0.381	---	0.519	0.15345
N-acetyl-L-leucine	-0.392	---	-0.244	---
N-acetylmuramic acid	0.174	---	0.385	---
N-phenylanthranilic acid	-0.74	---	-0.511	---
nadolol	0.593	---	0.617	0.05506
nafcillin	-0.343	---	-0.404	---
naftidrofuryl	-0.303	---	0.281	---
naftifine	0.486	---	0.181	---
naftopidil	-0.402	---	-0.454	---
nalbuphine	-0.51	---	-0.462	0.17106
nalidixic acid	-0.303	---	-0.225	---
naphazoline	0.311	---	-0.398	0.31181
naproxen	0.478	---	0.403	0.07783
naringin	-0.488	---	-0.497	0.19022
natamycin	-0.536	---	-0.675	0.02493
neomycin	-0.325	---	-0.391	---
neostigmine bromide	0.365	---	0.326	0.68247
nialamide	-0.531	---	-0.597	0.06925
nicardipine	-0.217	---	-0.458	0.27041
niclosamide	0.506	---	0.36	---
nicotinic acid	-0.382	---	-0.416	0.38421
nifedipine	0.318	---	-0.178	---
nifenazone	0.421	---	0.245	---
nifuroxazide	0.554	---	0.292	0.79049
nimodipine	0.288	---	0.388	---
nipecotic acid	-0.632	---	-0.531	0.14066
nitrendipine	-0.387	---	-0.461	0.17268
nitrofural	0.28	---	-0.347	0.61366
nitrofurantoin	0.265	---	-0.409	0.28711
nizatidine	0.327	---	0.394	0.44783
nomegestrol	0.354	---	0.456	0.44077
nordihydroguaiaretic acid	0.237	---	0.291	0.12993
norfloxacin	-0.358	---	-0.624	0.01959
noscapine	-0.234	---	0.29	0.79673
novobiocin	0.249	---	-0.277	---
nystatin	0.238	---	0.354	---
octopamine	0.26	---	0.411	0.39527
ofloxacin	0.316	---	0.307	---
oleandomycin	0.252	---	-0.439	---
oligomycin	0.736	---	-0.695	---
omeprazole	-0.48	---	-0.821	0.00193
ondansetron	0.502	---	0.606	0.0627
orlistat	0.379	---	-0.258	---
ornidazole	-0.533	---	-0.59	0.03382
orphenadrine	-0.287	---	0.429	---
ouabain	-0.526	---	-0.49	0.20277
oxamic acid	-0.768	---	0.503	---
oxamniquine	0.265	---	0.323	0.69039
oxantel	0.286	---	0.327	---
oxedrine	0.297	---	0.224	---
oxetacaine	0.318	---	0.343	---
oxolamine	0.495	---	0.497	0.18789
oxybenzone	0.685	---	0.652	0.03445
oxymetazoline	-0.297	---	-0.456	0.27639
oxyphenbutazone	0.417	---	0.74	0.00873
oxytetracycline	-0.324	---	0.343	---
ozagrel	0.285	---	0.221	---
paclitaxel	0.262	---	0.239	0.81266
pancuronium bromide	-0.287	---	-0.601	0.06646
pararosaniline	0.717	---	-0.94	---
parbendazole	-0.339	---	-0.525	0.14856
paromomycin	0.219	---	0.307	---
paroxetine	-0.306	---	0.185	---
penbutolol	0.739	---	0.547	---
pentamidine	-0.445	---	-0.401	---
pentetic acid	0.351	---	0.373	0.39175
pentetrazol	-0.353	---	-0.296	0.78058
pentolonium	0.316	---	-0.378	---
pentoxifylline	0.378	---	0.567	0.04886
pentoxyverine	-0.404	---	-0.586	0.08003
pergolide	-0.325	---	0.598	0.06857
perphenazine	0.59	---	0.638	---
PF-00539745-00	-0.313	---	0.5	0.33216
PF-00539758-00	-0.257	---	-0.358	---
PF-00562151-00	0.236	---	0.362	0.18973
PF-01378883-00	0.524	---	-0.5	0.18574
PHA-00665752	-0.748	---	-0.74	---
PHA-00745360	0.476	---	0.468	0.03835
PHA-00816795	0.331	---	-0.387	0.84966
PHA-00846566E	0.379	---	-0.325	---
PHA-00851261E	0.217	---	0.291	---
phenanthridinone	0.523	---	-0.711	---
phenelzine	0.361	---	-0.492	0.07391
pheneticillin	0.413	---	0.665	0.02861
phenformin	-0.205	---	-0.337	0.33067
pheniramine	0.254	---	0.394	0.32526
phenoxybenzamine	0.696	---	0.647	0.03712
phentolamine	-0.196	---	-0.175	---
phenyl biguanide	0.553	---	0.783	---
physostigmine	-0.174	---	-0.525	0.14832
picrotoxinin	-0.339	---	-0.461	0.26352
pimethixene	0.321	---	0.33	---
pimozide	0.357	---	-0.297	---
pipemidic acid	0.288	---	-0.679	0.06678
piperidolate	-0.542	---	-0.843	0.00771
piperine	-0.244	---	0.2	---
pirenperone	0.314	---	-0.235	---
pirenzepine	-0.34	---	-0.18	---
pirlindole	-0.534	---	0.441	---
piromidic acid	-0.524	---	-0.58	---
piroxicam	-0.258	---	-0.569	---
pizotifen	0.604	---	0.619	---
PNU-0230031	0.237	---	0.233	---
PNU-0293363	0.268	---	0.536	0.25258
podophyllotoxin	0.381	---	0.619	---
pramocaine	-0.215	---	-0.347	---
praziquantel	-0.249	---	-0.462	0.26273
prednicarbate	0.426	---	0.499	0.33375
prednisone	-0.234	---	0.294	---
pregnenolone	0.36	---	0.418	0.37122
prenylamine	0.672	---	0.38	---
Prestwick-1080	0.392	---	-0.497	0.18954
Prestwick-1084	-0.511	---	-0.677	0.02435
Prestwick-664	0.372	---	-0.381	---
Prestwick-665	-0.465	---	-0.573	0.04268
Prestwick-674	-0.219	---	-0.494	0.07177
Prestwick-682	-0.251	---	0.272	0.84919
Prestwick-685	-0.467	---	-0.571	0.04348
Prestwick-691	0.483	---	0.628	---
Prestwick-692	0.296	---	0.52	0.15214
Prestwick-857	0.295	---	0.505	0.17458
Prestwick-864	0.361	---	0.37	0.53029
Prestwick-920	-0.468	---	0.227	0.95938
Prestwick-967	0.274	---	0.322	---
Prestwick-972	0.368	---	0.499	0.33455
Prestwick-983	0.392	---	0.5	---
Prestwick-984	0.324	---	-0.369	0.53846
prilocaine	0.208	---	-0.168	---
primaquine	0.441	---	-0.28	---
proadifen	0.553	---	0.604	---
probucol	-0.471	---	-0.219	0.88105
procarbazine	0.548	---	-0.277	---
prochlorperazine	-0.237	---	0.389	---
profenamine	0.307	---	0.458	0.26519
proglumide	0.233	---	-0.229	---
pronetalol	-0.23	---	-0.266	0.86771
propidium iodide	0.27	---	0.408	---
propoxycaine	0.339	---	0.419	---
proscillaridin	-0.571	---	-0.386	---
protriptyline	-0.285	---	0.381	---
proxyphylline	-0.304	---	-0.551	0.1157
pyrantel	-0.212	---	-0.341	---
pyrazinamide	-0.555	---	-0.598	0.06835
pyrvinium	0.525	---	0.4	---
quercetin	0.512	---	-0.305	---
quinidine	-0.535	---	-0.398	---
quinpirole	0.31	---	0.574	0.0887
quipazine	-0.423	---	-0.37	0.53311
racecadotril	-0.338	---	0.305	0.75116
rescinnamine	0.318	---	0.271	---
reserpine	-0.474	---	-0.501	---
resveratrol	0.285	---	0.456	0.03083
ribavirin	0.379	---	0.686	0.02075
ricinine	-0.464	---	-0.253	---
rifabutin	0.554	---	0.566	0.19528
rifampicin	0.482	---	0.453	0.27808
rilmenidine	0.506	---	0.457	0.2672
riluzole	-0.336	---	-0.338	---
risperidone	-0.312	---	-0.348	---
ritodrine	-0.28	---	-0.232	---
rofecoxib	0.19	---	-0.343	0.38858
rolitetracycline	-0.537	---	-0.583	0.0825
rottlerin	0.729	---	-0.36	---
roxarsone	-0.456	---	-0.496	0.19171
salbutamol	-0.361	---	-0.195	---
salsolidin	-0.497	---	-0.395	0.4493
salsolinol	-0.211	---	-0.483	0.37275
sanguinarine	-0.619	---	-0.615	---
SB-202190	-0.179	---	-0.444	0.20609
SB-203580	-0.299	---	-0.241	---
SC-19220	-0.37	---	-0.352	0.59573
scopolamine N-oxide	-0.468	---	-0.415	---
scopoletin	-0.617	---	-0.58	---
scoulerine	-0.263	---	-0.366	0.54706
scriptaid	-0.338	---	0.768	0.025
serotonin	0.379	---	0.348	---
sitosterol	-0.54	---	-0.511	0.16841
skimmianine	-0.412	---	-0.574	0.09117
sodium phenylbutyrate	0.242	---	0.492	0.04285
solasodine	-0.274	---	-0.31	---
sotalol	-0.266	---	-0.431	0.34208
sparteine	0.25	---	0.372	0.52124
spiradoline	-0.175	---	-0.434	0.33271
spironolactone	0.341	---	-0.351	---
splitomicin	-0.534	---	0.638	---
SR-95531	0.241	---	0.498	0.18534
stachydrine	0.236	---	0.349	---
STOCK1N-28457	0.32	---	-0.509	0.30817
STOCK1N-35215	0.504	---	-0.21	---
streptozocin	0.282	---	0.22	---
strophanthidin	0.349	---	0.492	---
succinylsulfathiazole	-0.357	---	-0.416	---
sulconazole	0.27	---	-0.475	0.23253
sulfabenzamide	0.389	---	-0.495	0.19445
sulfacetamide	-0.361	---	-0.469	0.24614
sulfachlorpyridazine	-0.422	---	-0.536	0.07041
sulfadiazine	-0.294	---	-0.408	---
sulfadimethoxine	0.565	---	0.82	0.0004
sulfadimidine	-0.398	---	-0.321	0.4701
sulfadoxine	-0.475	---	-0.503	---
sulfaguanidine	0.346	---	-0.375	0.3819
sulfamerazine	-0.21	---	-0.469	---
sulfamethoxazole	-0.582	---	-0.254	---
sulfamethoxypyridazine	-0.475	---	-0.697	0.00555
sulfaquinoxaline	0.423	---	0.399	0.59795
sulfasalazine	-0.326	---	-0.46	0.17415
sulfathiazole	0.271	---	-0.426	---
sulindac	0.313	---	-0.211	---
sulindac sulfide	-0.556	---	0.725	---
sulmazole	0.221	---	0.481	0.37729
suprofen	0.354	---	-0.28	0.8284
suramin sodium	-0.26	---	-0.335	0.65335
suxibuzone	-0.318	---	-0.271	0.85363
syrosingopine	0.421	---	-0.247	---
tacrolimus	0.597	---	0.588	---
talampicillin	-0.545	---	-0.538	0.13197
tamoxifen	0.268	---	0.233	---
telenzepine	-0.341	---	-0.408	---
tenoxicam	0.402	---	0.387	---
terconazole	-0.354	---	-0.259	0.88669
terfenadine	0.589	---	0.532	---
terguride	0.279	---	0.188	---
testosterone	0.342	---	-0.439	---
tetracaine	0.249	---	0.283	---
tetracycline	0.555	---	0.22	---
tetraethylenepentamine	-0.299	---	0.369	---
tetrahydroalstonine	0.376	---	0.376	0.50876
tetramisole	-0.262	---	0.327	0.67851
tetrandrine	0.372	---	0.52	---
tetroquinone	0.353	---	-0.35	0.60224
thalidomide	-0.354	---	-0.355	0.27367
theophylline	0.303	---	0.215	---
thiamazole	0.185	---	0.406	---
thioguanosine	-0.452	---	-0.338	---
thioperamide	0.558	---	0.3	---
thioridazine	0.481	---	0.504	---
thiostrepton	0.393	---	0.642	0.0401
tiapride	0.368	---	-0.395	---
tiaprofenic acid	-0.259	---	0.514	0.1604
ticarcillin	0.274	---	-0.315	---
ticlopidine	0.4	---	-0.289	---
tinidazole	-0.213	---	-0.326	0.44988
tioguanine	0.575	---	0.729	---
tocainide	-0.292	---	0.194	---
todralazine	-0.204	---	-0.482	0.13596
tolazamide	-0.28	---	0.578	0.17589
tolazoline	-0.224	---	0.378	---
tolbutamide	0.343	---	-0.165	---
tolfenamic acid	-0.21	---	-0.31	0.73688
tolnaftate	0.204	---	0.455	0.18606
tomelukast	0.791	---	0.826	---
tonzonium bromide	-0.387	---	-0.384	0.48688
topiramate	0.915	---	0.569	---
torasemide	-0.316	---	-0.734	0.00995
tracazolate	0.269	---	-0.427	0.35354
tranylcypromine	-0.592	---	-0.415	---
trapidil	0.559	---	0.734	0.03664
tremorine	-0.259	---	-0.363	0.55814
tretinoin	0.214	---	-0.14	---
triamterene	-0.267	---	-0.269	---
tribenoside	0.603	---	-0.299	0.77177
trichlormethiazide	-0.309	---	-0.32	0.7054
trichostatin A	0.237	---	0.439	0
tridihexethyl	-0.215	---	-0.57	0.09513
trifluoperazine	-0.293	---	0.439	---
triflupromazine	0.62	---	0.428	0.34381
trifluridine	0.247	---	0.247	---
triflusal	-0.529	---	-0.596	0.1469
trihexyphenidyl	0.58	---	0.698	0.0542
trimetazidine	-0.612	---	-0.605	0.06268
trimethadione	0.494	---	-0.365	---
trimethoprim	-0.27	---	0.412	---
trimethylcolchicinic acid	-0.271	---	-0.369	0.53896
trimipramine	0.315	---	0.349	---
trioxysalen	-0.502	---	-0.568	---
triprolidine	0.393	---	0.412	0.39004
troglitazone	0.226	---	0.239	---
tropicamide	-0.452	---	-0.502	---
tubocurarine chloride	-0.222	---	-0.241	---
tyrphostin AG-1478	0.728	---	0.714	---
tyrphostin AG-825	-0.504	---	-0.576	---
U0125	0.956	---	-0.501	---
urapidil	-0.373	---	0.33	---
valdecoxib	-0.396	---	-0.405	---
valproic acid	-0.18	---	0.178	---
vancomycin	0.243	---	0.316	---
velnacrine	-0.438	---	0.369	---
vigabatrin	0.305	---	0.587	---
vinblastine	0.461	---	0.473	---
vinburnine	0.465	---	0.41	---
vincamine	0.337	---	0.443	0.13462
vinpocetine	-0.28	---	-0.569	0.09578
viomycin	0.268	---	0.546	---
vitexin	0.416	---	0.254	0.89622
vorinostat	-0.256	---	0.468	0.00677
withaferin A	0.625	---	0.877	0.00034
yohimbine	-0.424	---	-0.462	0.17106
zomepirac	-0.593	---	-0.402	0.4283
zuclopenthixol	-0.247	---	0.368	---
